# Supplementary material for: COVID-19 Vaccine Passport and International Traveling: The Combined Effect of Two Nudges on Americans’ Support for the Pass
Source: Int J Environ Res Public Health. 2021 Aug 20;18(16):8800. doi: 10.3390/ijerph18168800 (PMC8394660; doi:10.3390/ijerph18168800)
Supplement: Supplementary file 1 [file ijerph-18-08800-s001.zip]

Archive with 1 entries (1 files):
- ijerph-1260696-supplementary.pdf
